# Supplementary material for: A Safe-by-Design Approach for the Synthesis of a Novel Cross-Linked Hyaluronic Acid with Improved Biological and Physical Properties
Source: Pharmaceuticals (Basel). 2023 Mar 11;16(3):431. doi: 10.3390/ph16030431 (PMC10058433; doi:10.3390/ph16030431)
Supplement: Supplementary file 1 [file pharmaceuticals-16-00431-s001.zip]

Archive with 1 entries (1 files):
- pharmaceuticals-2264428-supplementary.pdf
